# Supplementary material for: The Association between Vegan Dietary Patterns and Physical Activity—A Cross-Sectional Online Survey
Source: Nutrients. 2023 Apr 12;15(8):1847. doi: 10.3390/nu15081847 (PMC10145789; doi:10.3390/nu15081847)
Supplement: Supplementary file 1 [file nutrients-15-01847-s001.zip]

Archive with 1 entries (1 files):
- nutrients-2326748-supplementary.pdf
